# Supplementary material for: Robust twin-field quantum key distribution through sending or not sending
Source: Natl Sci Rev. 2022 Sep 19;10(4):nwac186. doi: 10.1093/nsr/nwac186 (PMC10115169; doi:10.1093/nsr/nwac186)
Supplement: nwac186_Supplemental_File [file nwac186_supplemental_file.zip]

Archive with 2 entries (2 files):
- main-red.pdf
- SupplementalMaterials-red.pdf
